# Supplementary material for: c-MYC mRNA destabilization inhibited lethal pancreatic cancer in vivo with significant survival outcomes
Source: Front Pharmacol. 2025 Aug 29;16:1630476. doi: 10.3389/fphar.2025.1630476 (PMC12426058; doi:10.3389/fphar.2025.1630476)
Supplement: Supplementary file 1 [file Table2.xlsx]

## Sheet: LIS_CHEM
															Laboratory of Comparative Pathology Zuckerman Research Center 417 East 68th Street, Room Z-940, New York, NY 10021 Tel: 646.888.2422 | Fax: 646.422.0139 | lcp@mskcc.org										8.28.24
						Accession:					24006558		Mouse							Ordered:		2024-08-28
						PI:					chidiebere Awah		NOD-SCID							Performed:		8/28/2024 1:48 pm
						Tech:					Marcelo Pereira Dos Santos		Serum							Reported:		2024-08-28
																	pereirm1@mskcc.org
				Chemistry Report - Rodent Chemistry Panel
												2400655803						2400655804			2400655805		2400655806			Reference Range
				Sample ID:								2A						2B			3A		3B
				Sex:								U						U			U		U
				Age:								3X IC50 M1-18 PSN1					3XIC50 M1-18 PSN1				V+N PSN1		V+N PSN1
				BUN (mg/dL)								29.8						26.1			24.7		26			5.00 - 28.00
				CREA (mg/dL)								0.194						0.194			0.18		0.202			0.20 - 0.50
				BUN/CREA Ratio								153.608						134.536			137.222		128.713			- - -
				ALP (U/L)								112						89			64.5		94.9			105.00 - 370.00
				ALT (U/L)								23.5						23.3			---		22.3			27.00 - 195.00
				AST (U/L)								112.3						56.5			55.7		60.4			54.00 - 77.00
				GGT (U/L)								0.1						0			0.3		0			- - -
				TBIL (mg/dL)								0.122						0.114			0.104		0.12			0.20 - 0.60
				DBIL (mg/dL)								0.022						0.022			---		0.017			- - -
				IBIL (mg/dL)								0.100						0.092			---		0.103			- - -
				TP (g/dL)]								5.01						4.78			4.8		4.88			4.80 - 7.20
				ALB (g/dL)								3.07						2.82			2.87		3.04			2.40 - 4.30
				GLOB (g/dL)								1.940						1.960			1.930		1.840			1.70 - 2.20
				A/G Ratio								1.616						1.410			1.5		1.689			- - -
				P (mg/dL)								7.94						8.93			7.49		8.74			7.30 - 14.50
				Ca (mg/dL)								9.55						9.67			9.76		9.88			9.50 - 12.50
				GLU (mg/dL)								156.4						207.6			155		211.7			172.00 - 372.00
				CHOL (mg/dL)								47.1						52.3			43.4		48.7			55.00 - 169.00
				TRIG (mg/dL)								112.3						120.3			70.5		74.5			67.00 - 289.00
				CK (U/L)								33.8						46.7			---		2.6			428.00 - 1609.00
				TCO2 (mEq/L)								---						3.5			---		7.7			- - -
				Na (mEq/L)								156						154			158		154			145.00 - 181.00
				K (mEq/L)								5.5						5.1			5.6		4.9			7.30 - 11.10
				CL (mEq/L)								116						116			119		113			111.00 - 134.00
				Na/K								28						30			28		31			- - -
				Anion Gap								---						40			---		38			- - -
					Comment:					The volume of the samples were not sufficient for run all the rodent panel chemistry tests. The tests were performed according to the priority list.
					Disclaimer:				Reference ranges are based on published data and are strain-specific. Published values do not necessarily correlate with in-house values, due to variability in testing equipment, background strain/sub-strain, sex, and age differences. Because of this variability, it is recommended that values be compared to control animals whenever possible. Source information by request.
