# Supplementary material for: c-MYC mRNA destabilization inhibited lethal pancreatic cancer in vivo with significant survival outcomes
Source: Front Pharmacol. 2025 Aug 29;16:1630476. doi: 10.3389/fphar.2025.1630476 (PMC12426058; doi:10.3389/fphar.2025.1630476)
Supplement: Supplementary file 6 [file Table1.xlsx]

## Sheet: Sheet1
												Laboratory of Comparative Pathology Zuckerman Research Center 417 East 68th Street, Room Z-940, New York, NY 10021 Tel: 646.888.2422 | Fax: 646.422.0139 | lcp@mskcc.org
				PI:									Submitted:			2024-08-28
				Species:									Performed:			8/28/2024 12:31 pm
				Strain:									Reported:			2024-08-28
				Accession:									Tech:			Marcelo Pereira Dos Santos
																	pereirm1@mskcc.org
			Complete Blood Count (CBC)
			Accession No.:						24-6558-3					24-6558-4				24-6558-5	24-6558-6
			Sample ID:						2A					2B				3A	3B
			Sex:						U					U				U	U	8.28.2024
			Age:						3X IC50 M1-18 PSN1					3XIC50 M1-18 PSN1				V+N PSN1	V+N PSN1
			RBC & Platelet Indices
			Test Name																	Reference
																				Range
			RBC (M/uL)						8.53					8.20				8.44	8.35	7.84 - 10.84
			HGB (g/dL)						13.20					12.70				12.90	12.80	11.80 - 17.60
			HCT (%)						43.00					41.70				42.40	41.90	44.10 - 58.30
			MCV (fL)						50.40					50.90				50.20	50.20	51.10 - 58.60
			MCH (pg)						15.50					15.50				15.30	15.30	13.70 - 17.20
			MCHC (g/dL)						30.70					30.50				30.40	30.50	25.10 - 31.30
			RDW-SD (fL)						26.70					27.20				27.30	26.40	-
			RDW-CV (%)						16.00					16.00				16.40	16.20	17.30 - 20.30
			RET# (K/uL)						530.60					406.70				419.50	499.30	294.00 - 444.00
			RET (%)						6.22					4.96				4.97	5.98	2.56 - 4.56
			PLT (K/uL)						1527.00					1408.00				871.00	1640.00	651.00 - 2055.00
			PDW (fL)						6.40					6.50				6.90	6.00	-
			MPV (fL)						6.60					6.70				7.00	6.60	4.20 - 6.30
			Automated Differentials
			Test Name																	Reference
																				Range
			WBC# (K/uL)						2.61					3.27				2.10	5.21	0.94 - 4.68
			NEUT# (K/uL)						2.11					2.31				1.62	3.97	0.54 - 3.16
			LYMPH# (K/uL)						0.12					0.29				0.24	0.59	0.23 - 1.56
			MONO# (K/uL)						0.36					0.66				0.22	0.63	0.03 - 0.26
			EO# (K/uL)						0.02					0.01				0.01	0.02	0.00 - 0.39
			BASO# (K/uL)						0.00					0.00				0.01	0.00	0.00 - 0.15
			NEUT (%)						80.80					70.60				77.10	76.20	44.21 - 79.92
			LYMPH (%)						4.60					8.90				11.40	11.30	13.51 - 42.61
			MONO (%)						13.80					20.20				10.50	12.10	1.71 - 10.93
			EO (%)						0.80					0.30				0.50	0.40	0.29 - 10.32
			BASO (%)						0.00					0.00				0.50	0.00	0.00 - 3.55
